# Supplementary material for: Cardiovascular Disease-Associated MicroRNA Dysregulation during the First Trimester of Gestation in Women with Chronic Hypertension and Normotensive Women Subsequently Developing Gestational Hypertension or Preeclampsia with or without Fetal Growth Restriction
Source: Biomedicines. 2022 Jan 25;10(2):256. doi: 10.3390/biomedicines10020256 (PMC8869238; doi:10.3390/biomedicines10020256)
Supplement: Supplementary file 1 [file biomedicines-10-00256-s001.zip]

Archive with 5 entries (4 files):
- biomedicines-1539289-supplementary/
- biomedicines-1539289-supplementary/Supplementary Figure S1.pdf
- biomedicines-1539289-supplementary/Supplementary Figure S2.pdf
- biomedicines-1539289-supplementary/Supplementary Table S1.pdf
- biomedicines-1539289-supplementary/Supplementary Table S2.pdf
